# Supplementary material for: Structural basis of the stereoselective formation of the spirooxindole ring in the biosynthesis of citrinadins
Source: Nat Commun. 2021 Jul 6;12:4158. doi: 10.1038/s41467-021-24421-0 (PMC8260726; doi:10.1038/s41467-021-24421-0)
Supplement: Supplementary file 2 — Source Data [file 41467_2021_24421_MOESM2_ESM.xlsx]

## Sheet: Figure 5 and 9
Figure 5c	Analysis of the relative production rate of 3 with CtdE mutants
	Enzyme	Set 1 of relative production rate	Set 2 of relative production rate	Set 3 of relative production rate
	WT	100	100	100
	R122A	0	0	0
	R122L	4.4151	4.079	3.8908
	R122E	10.411	10.7606	8.9188
	R122N	20.2994	21.7027	13.6172
	R122K	77.8286	81.857	76.1395
	R200A	68.8125	68.2408	74.0869
	R200K	1.1228	1.847	1.824
	D60A	5.5736	11.3975	8.4274
	D60N	2.4505	1.409	1.4685
	H229A	3.8989	2.888	1.914
	I61A	35.0303	46.0472	51.2456
	Y112A	98.8736	94.2556	91.3869
	V119A	52.9242	61.3037	58.0071
	I198A	2.45628	4.65345	3.86658
	L227A	56.7576	52.5659	50.1779
	L238A	59.8333	58.6685	63.108
	Y249A	5.6189	8.3196	10.1206
	M253A	7.14846	7.96545	7.66568
	T333A	56.6515	47.8502	52.7877
	I405A	97.7424	95.7004	81.7319
Figure 5d	Analysis of the relative production rate of 2 with CtdE mutants
	Enzyme	Set 1 of relative production rate	Set 2 of relative production rate	Set 3 of relative production rate
	WT	100	100	100
	R122A	0	0	0
	R122L	0	0	0
	R122E	0	0	0
	R122N	0	0	0
	R122K	0	0	0
	R200A	0	0	0
	R200K	0	0	0
	D60A	0	0	0
	D60N	0	0	0
	H229A	0	0	0
	I61A	1.2546	2.20718	2.36673
	Y112A	3.61963	5.23838	4.29688
	V119A	4.70552	6.50383	7.88143
	I198A	0	0	0
	L227A	0	0	0
	L238A	16.2577	19.1289	15.7169
	Y249A	0	0	0
	M253A	0	0	0
	T333A	18.865	17.4514	15.2574
	I405A	13.0613	10.0942	10.1792
Supplementary Fig. 9a	Kinetic analysis of CtdE catalyzed reactions of 2
	Concentration of 2 (μM)	Set 1 of V (μM min-1)	Set 2 of V (μM min-1)	Set 3 of V (μM min-1)
	20	0.04	0.048	0.0696
	40	0.152	0.1504	0.304
	60	0.2832	0.18	0.448
	80	0.43284	0.4684	0.428
	100	0.6216	0.53376	0.692
	200	0.9344	0.872	0.812
	400	1.2304	1.304	1.344
	800	1.4144	1.456	1.528
	1000	1.5276	1.684	1.568
Supplementary Fig. 9b	Kinetic analysis of CtdE catalyzed reactions of 3
	Concentration of 3 (μM)	Set 1 of V (μM min-1)	Set 2 of V (μM min-1)	Set 3 of V (μM min-1)
	10	0.184	0.216	0.128
	20	0.984	1	0.5
	40	1.148	1.024	0.832
	60	2.012	1.612	1.76
	80	2.528	2.42	2.236
	100	2.704	2.828	2.56
	200	3.228	3.216	3.26
	400	3.564	3.82	3.324
	800	3.608	3.824	4.164
Supplementary Fig. 9c	Standard curve of compound 4
	Concentration of 4 (μM)	peak area
	10	41
	25	120.5
	50	217.2
	100	472
	125	638.1
	250	1312.4
	500	2621.5
Supplementary Fig. 9d	Standard curve of compound 5
	Concentration of 5 (μM)	peak area
	10	98.8
	25	178
	50	442.8
	100	825.5
	125	1073.6
	250	2263.2
	500	4284.3
